# Supplementary material for: Evaluation of tumor M2-pyruvate kinase (Tumor M2-PK) as a biomarker for pancreatic cancer
Source: World J Surg Oncol. 2018 Mar 14;16:56. doi: 10.1186/s12957-018-1360-3 (PMC5853155; doi:10.1186/s12957-018-1360-3)
Supplement: Supplementary file 1 — The original dataset is provided as a supplementary file. (XLSX 21 kb) [file 12957_2018_1360_MOESM1_ESM.xlsx]

## Sheet: Sheet1
Patient ID	Alive	Survival	Gender=F	Age	WCC	Bilirubin	CRP	Ca19-9	CEA	TuM2PK	TuM2PKbin	Inclusion	Specimen	Differentiation	Background	Surgery	Resection	Stage	Stage	Alive	Survival
P002	1	4.72005	0	80.0082	7.2	6	<3	10	<3	14.71	0	1	Neuroendocrine carcinoma	Well	Chronic pancreatitis	1	1	4	4	1	4.72005
P003	1	4.71458	1	37.3443	10.7	8	<3	27	<3	12.72	0	1	Neuroendocrine carcinoma	Well	Normal	1	1	2B	2	1	4.71458
P004	1	4.63792	0	74.0561	6.8	5	9	18	<3	40.79	1	1	Endocrine tumour	Well	PanIN 1a	1	1	1A	1	1	4.63792
P005	0	0.344969	0	73.0568	9.7	9	<3	2440	7	34.47	1	1	N/A- inoperable	N/A	N/A	0	0	4	4	0	0.344969
P006	1	4.53114	0	61.5962	7.2	18	<3	10	<3	10.81	0	0	Groove pancreatitis	N/A	Chronic pancreatitis	1	1	0	0	1	4.53114
P007	0	1.36619	1	69.2129	7.2	6	<3	13	10	37.04	1	1	N/A- inoperable	N/A	N/A	1	0	4	4	0	1.36619
P011	0	4.0794	1	67.3511	10.3	8	255	37	<3	98.44	1	1	Distal bile duct adenocarcinoma	Poor	Chronic pancreatitis	1	1	2A	2	0	4.0794
P013	1	4.28474	1	63.0308	8.8	8	<3	5	<3	25.28	0	1	Duodenal endocrine carcinoma	Well	PanIN 1b	1	1	2B	2	1	4.28474
P014	0	0.555784	0	73.6345	6	7	<3	13	<3	8.8	0	1	Pancreatic ductal adenocarcinoma	Moderate	PanIN 1a/b and PanIN 2	1	1	2A	2	0	0.555784
P015	1	4.26283	0	49.295	6.7	118	<3	12	<3	13.85	0	1	N/A- inoperable	N/A	N/A	0	0	2A	2	1	4.26283
P016	0	0.183436	0	77.6235	5.6	42	11	259	<3	24.36	0	1	Pancreatic adenocarcinoma	Poor	PanIN 1a and PanIN 2	1	1	2B	2	0	0.183436
P017	0	0.167009	1	74.7077	7.4	19	8	233	<3	42.31	1	1	Pancreatic ductal adenocarcinoma	Moderate	Xanthogranulomatous pancreatitis	1	1	1B	1	0	0.167009
P018	0	1.31143	0	59.0281	9.2	16	4	497	<3	44.57	1	1	Pancreatic ductal adenocarcinoma	Moderate	Normal	1	1	2B	2	0	1.31143
P019	1	4.22177	1	80.4928	7.2	8	<1	9	<3	21.06	0	1	Ampullary adenocarcinoma	Well	Villous adenoma / Ch. Pancreatitis	1	1	1B	1	1	4.22177
P021	1	4.21903	0	47.7947	11.5	3	21	8	3	47.74	1	0	Chronic Pancreatitis	N/A	N/A	1	1	0	0	1	4.21903
P022	0	2.47502	0	27.6359	5	8	3	35		24.46	0	0	Chronic Pancreatitis	N/A	N/A	1	1	0	0	0	2.47502
P023	0	0.0930869	0	76.1561	15.3	18	62	44	<3	27.52	1	1	Ampullary adenocarcinoma	Moderate	PanIN 1b and PanIN 2	1	1	2B	2	0	0.0930869
P024	0	0.224504	0	60.4025	5.7	7	23	18524	12	137.24	1	1	N/A- inoperable	Well	N/A	0	0	4	4	0	0.224504
P025	0	0.276523	1	59.6605	11	19	<1	21856	<3	49.05	1	1	Pancreatic ductal adenocarcinoma	Moderate	Normal	1	1	2B	2	0	0.276523
P026	0	2.93771	0	80.679	10.7	80	10	35	3	22.77	0	1	Ampullary adenocarcinoma	Moderate	Probable low grade dysplasia	1	1	2B	2	0	2.93771
P027	0	0.19165	0	54.9021	9.7	15	18	1596	5	43.36	1	1	Pancreatic ductal adenocarcinoma			1	0	3	3	0	0.19165
P028	0	0.574949	0	77.0842	9.9	13	44	1149	3	304.88	1	1	Pancreatic ductal adenocarcinoma	Poor	Probable IPMN	1	1	2B	2	0	0.574949
P029	0	1.0924	0	72.9254	8.5	28	14	338		67.15	1	1	Ampullary adenocarcinoma	Moderate	Pan1N 1 and Pan1N 2	1	1	3	3	0	1.0924
P030	0	1.31691	1	69.4867	7.8	38	12		0	34.76	1	1	Pancreatic ductal adenocarcinoma	Poor	PanIN	1	1	2B	2	0	1.31691
P031	0	1.64271	0	61.4018	12.6	51	9		0	30.35	1	1	Ampullary adenocarcinoma	Moderate	Chronic pancreatitis, PanIN 1b and 2	1	1	3	3	0	1.64271
P032	1	4.01643	0	69.2895	5.6	24	<1	<5	<3	11.67	0	0	Groove pancreatitis	N/A	PanIN 1 and 2	1	1	0	0	1	4.01643
P033	0	0.449008	1	72.219	7.3	17	15	1206	<3	73.72	1	1	Ampullary adenocarcinoma	Poor	PanIN	1	1	3	3	0	0.449008
P034	1	3.93155	0	58.0068	6.6	10	<1	33	<3	6.69	0	0	Ampullary tubulovillous adenoma	N/A	Nil	1	1	0	0	1	3.93155
P035	0	0.372348	0	63.2991	7.1	11	3	<5	23	35.89	1	1	Pancreatic adenocarcinoma	Poor	Normal	1	0	4	4	0	0.372348
P037	1	3.8987	0	68.9144	9.4	7	9	453	<3	56.23	1	1	Pancreatic ductal adenocarcinoma	Moderate	Chronic pancreatitis	1	1	2B	2	1	3.8987
P038	0	0.574949	0	82.9049	8.3	12	1	9	<3	34.45	1	1	N/A- inoperable	N/A	N/A	1	0	4	4	0	0.574949
P039	1	3.7974	0	60.1834	17.6	7	<1	15	<3	25.39	0	1	Ampullary adenocarcinoma	Poor	Possible dysplasia	1	1	3	3	1	3.7974
P041	0	0.0438056	0	65.0568	4.2	3	5	111	0	32.55	1	1	N/A- inoperable	N/A	N/A	1	0	3	3	0	0.0438056
P042	0	1.90828	0	67.269	12	106	10	371	<3	32.87	1	1	Pancreatic ductal adenocarcinoma	Well	PanIN 1 and 2	1	1	2B	2	0	1.90828
P043	1	3.49624	0	76.9884	9.3	5	8	86	<3	54.25	1	1	Ampullary adenocarcinoma	Poor	Normal	1	1	2B	2	1	3.49624
P044	1	3.4935	0	61.1088	11.9	59	198	15	7	156.08	1	1	N/A- inoperable	N/A	N/A	0	0	4	4	1	3.4935
P045	#REF!	#REF!	#REF!	#REF!	#REF!	#REF!	#REF!	#REF!	#REF!	#REF!	#REF!	#REF!	#REF!	#REF!	#REF!	#REF!	#REF!	#REF!	4	#REF!	#REF!
P046	1	3.44969	0	70.1437	3.8	7	4	22	<3	34.14	1	1	Ampullary adenocarcinoma	Moderate	Adenoma	1	1	3	3	1	3.44969
P047	1	3.41136	0	37.5058	6	7	3	<5	<3	18.79	0	1	Neurondocrine tumour	Well	Islet cell microadenomatosis	1	1	1A	1	1	3.41136
P048	0	1.03765	1	69.7331	6.8	72	44	1043	<3	26.59	0	1	N/A- inoperable	N/A	N/A	1	0	3	3	0	1.03765
P049	0	1.58795	0	63.5702	8.5	7	4	1281	<3	23.78	0	1	Pancreatic ductal adenocarcinoma	Moderate	Chronic pancreatitis, PanIN 1b	1	1	2B	2	0	1.58795
P050	1	3.32375	0	77.2457	5.6	34	6	51	<3	25.22	0	1	N/A- refused surgery	N/A	N/A	0	0	1A	1	1	3.32375
P051	0	0.0492813	1	75.3867	6.7	8	11	180	3	84.4	1	1	Pancreatic ductal adenocarcinoma	Moderate	Normal	1	1	2B	2	0	0.0492813
P052	0	0.156057	1	58.6366	9.6	22	31	18079	8	189.92	1	1	Duodenal adenocarcinoma	Poor	Chronic pancreatitis	1	1	3	3	0	0.156057
P053	0	0.0246407	1	76.3094	9.8	5	3	5	4	51.43	1	1	Pancreatic ductal adenocarcinoma	Poor	PanIN	1	1	2B	2	0	0.0246407
P054	#REF!	#REF!	#REF!	#REF!	#REF!	#REF!	#REF!	#REF!	#REF!	#REF!	#REF!	#REF!	#REF!	#REF!	#REF!	#REF!	#REF!	#REF!	2	#REF!	#REF!
P055	0	0.208077	0	76.0575	7	246	7	17223	3	28.12	1	1	N/A- inoperable	N/A	N/A	0	0	4	4	0	0.208077
P056	1	3.18138	0	75.5866	5.9	12	3	69	<3	23.55	0	1	Ampullary adenocarcinoma	Poor	Adenoma	1	1	2B	2	1	3.18138
P057	0	0.287474	0	56.8789	9.6	50	7	13	<3	45.5	1	1	Duodenal adenocarcinoma	Poor	Fibrosis	1	1	3	3	0	0.287474
P058	0	0.0355921	0	55.4168	8.9	17	1	6	<3	17.65	0	1	Pancreatic ductal adenocarcinoma	Well	PanIN 1a	1	1	3	3	0	0.0355921
P059	0	0.717317	0	52.4107	6.6	15	3	2033	9	22.79	0	1	N/A- inoperable	N/A	N/A	0	0	3	3	0	0.717317
P060	1	3.14305	0	78.0342	7	5	<1	11139	8	35.16	1	1	Pancreatic ductal adenocarcinoma	Moderate	Chronic pancreatitis	1	1	2B	2	1	3.14305
P061	1	3.13484	1	64.8898	10	4	7	7	<3	27.03	1	0	Mucinous neoplasm	N/A	Chronic pancreatitis	1	1	0	0	1	3.13484
P062	0	2.72416	1	58.0726	5.8	6	4	41	<3	5.38	0	1	N/A- inoperable	Poor	N/A	1	0	3	3	0	2.72416
P063	0	2.60643	0	76.668	9.7	33	2	568	<3	61.19	1	1	N/A- inoperable	Well	N/A	1	0	4	4	0	2.60643
P065	1	2.89665	0	73.0705	6.3	11	2	14	<3	36.42	1	1	Pancreatic ductal adenocarcinoma	Moderate	IPMN	1	1	2A	2	1	2.89665
P066	1	2.88296	0	67.8467	7.3	8	7	40	<3	23.49	0	1	Mucinous neoplasm	N/A	Normal	1	1	1B	1	1	2.88296
P067	0	0.0328542	1	75.6769	9.2	32	7	<5	3	25.35	0	1	Ampullary adenocarcinoma	Moderate	Adenoma	1	1	2A	2	0	0.0328542
P068	1	2.7707	1	65.6674	6.5	5	3	22	<3	45.15	1	1	Neuroendocrine carcinoma	Well	Normal	1	1	3	3	1	2.7707
P069	0	0.0465435	0	76.4545	5.4	14	7	45	<3	23.33	0	1	Ampullary adenocarcinoma	Well	Normal	1	1	1B	1	0	0.0465435
P070	0	0.531143	1	60.3696	7.9	3	35	18	40	159.64	1	1	Adenosquamous carcinoma			1	1	2B	2	0	0.531143
P071	0	1.34155	1	65.076	8	8	11	699	5	52.56	1	1	Pancreatic ductal adenocarcinoma	Poor	PanIN	1	1	1A	1	0	1.34155
P072	0	1.77139	0	57.963	5.6	28	31	2238	<3	35.79	1	1	N/A- inoperable	N/A	N/A	1	0	4	4	0	1.77139
P073	0	0.019165	0	68	7.5	9	11	<1	<3	34.95	1	1	N/A- inoperable	N/A	N/A	1	0	3	3	0	0.019165
P074	1	2.59548	0	49.9329	6.5	7	1	<5	<3	24.15	0	0	Microcystic serous cystadenoma	N/A	PanIN	1	1	0	0	1	2.59548
P075	0	0.413415	0	43.5291	23.4	43	342	43	<3	807.69	1	1	N/A- inoperable			0	0	4	4	0	0.413415
P076	1	2.55989	1	23.5811	7.1	8	7	27	<3	28.77	1	0	Solid pseudopapillary tumour	N/A	N/A	1	1	0	0	1	2.55989
P077	1	2.49418	0	35.551	7.9	82	2	33	<3	13.44	0	1	Pancreatic ductal adenocarcinoma	Well	Chronic pancreatitis	1	1	2B	2	1	2.49418
P078	0	1.13073	0	66.768	7.2	121	9	177	<3	43.99	1	1	Distal bile duct adenocarcinoma	Poor	PanIN	1	1	2B	2	0	1.13073
P079	1	2.45859	0	54.9213	8.6	6	29	<5	<3	160.55	1	1	Distal bile duct adenocarcinoma	Moderate	PanIN	1	1	2A	2	1	2.45859
P080	0	1.76591	0	58.1903	7.5	31	7.5	623	<3	23.89	0	1	Pancreatic ductal adenocarcinoma	Poor	PanIN 2 and PanIN 3	1	1	2B	2	0	1.76591
P081	0	0.772074	0	70.3491	7.7	13	<1	3397	0	35.84	1	1	Pancreatic ductal adenocarcinoma	Moderate	PanIN 1a, 1b and 2	1	1	2B	2	0	0.772074
P082	1	2.10541	1	71.707	7.4	39	1	18	<3	26.31	0	1	Distal bile duct adenocarcinoma	Well	PanIN	1	1	2B	2	1	2.10541
P083	1	2.09993	0	63.8412	7.7	10	1	15	5	18.1	0	0	Ampullary tubulovillous adenoma	Well	Nil	1	1	0	0	1	2.09993
P084	0	1.10609	0	60.4025	11.4	5	5	16	<3	19.46	0	1	Ampullary adenocarcinoma	Moderate	PanIN 1&2 and chronic pancreatitis	1	1	2B	2	0	1.10609
